# Supplementary material for: Uptake of osteoblast-derived extracellular vesicles promotes the differentiation of osteoclasts in the zebrafish scale
Source: Commun Biol. 2020 Apr 23;3:190. doi: 10.1038/s42003-020-0925-1 (PMC7181839; doi:10.1038/s42003-020-0925-1)
Supplement: Supplementary file 9 — Supplementary Data 1 [file 42003_2020_925_MOESM9_ESM.xlsx]

## Sheet: Fig.2
Fig. 2b	Number of cells / scale			p-value (t-test)
	mCh+	Intact	Fractured	0.744173
		961.619	867.278
		401.694	1226.38
		632.246	899.086
		495.266	625.612
		697.253	728.95
		608.925	255.337
		627.165	424.406
		423.587	578.295
		944.539	537.088
	GFPlow	Intact	Fractured	0.0103425
		204.426	318.867
		65.3921	651.814
		203.764	383.251
		132.323	248.045
		171.334	459.132
		110.047	125.441
		194.603	176.724
		104.608	188.575
		163.094	290.005
	GFPhigh	Intact	Fractured	0.0103425
		13.0833	36.353
		3.73669	54.7202
		2.89027	27.967
		6.30109	32.9912
		4.46957	16.8083
		4.89096	12.6812
		8.06643	32.8011
		15.4701	30.5311
		17.6001	34.8005

## Sheet: Fig.5
Fig.5d	Diameter of EVs (μm)			Fig. 5e	Number of EVs / scale		p-value (t-test)
	5.2083			mCh+ Hoelow	Intact	Fractured	0.00105667
	4.7				34.0337	92.6044
	4.09585				19.412	158.864
	3.84692				38.7723	95.1191
	3.78122				13.9664	56.8217
	3.1876				25.8162	96.3
	3.08759				23.4462	41.3797
	3.0564				36.3085	55.709
	2.77546				19.9023	51.9519
	2.73481				48.4267	64.9192
	2.68365
	2.64068
	2.45088
	2.40067
	2.33452
	2.3231
	2.31491
	2.20617
	2.18449
	1.94124
	1.93546
	1.91269
	1.87211
	1.84629
	1.82538
	1.76045
	1.70751
	1.55872
	1.52761
	1.52761
	1.51908
	1.50652
	1.48822
	1.48486
	1.48
	1.45671
	1.44845
	1.44069
	1.43136
	1.41873
	1.40528
	1.37768
	1.36704
	1.34536
	1.33417
	1.30292
	1.2657
	1.25936
	1.25539
	1.22115
	1.22066
	1.22066
	1.21672
	1.20167
	1.17644
	1.17644
	1.17047
	1.17047
	1.16276
	1.15948
	1.15395
	1.15135
	1.14612
	1.14543
	1.1428
	1.14
	1.13719
	1.12446
	1.12161
	1.12
	1.12
	1.11086
	1.1
	1.08977
	1.08259
	1.07703
	1.07517
	1.06
	1.06
	1.05849
	1.04
	1.03942
	1.0373
	1.02215
	1.02
	1
	1
	0.9996
	0.998599
	0.991564
	0.980816
	0.98
	0.976934
	0.975295
	0.970155
	0.967678
	0.966644
	0.965194
	0.961041
	0.958541
	0.957079
	0.95268
	0.950368
	0.932309
	0.92
	0.907965
	0.9
	0.898443
	0.885438
	0.884081
	0.88
	0.87818
	0.87818
	0.877268
	0.874757
	0.868332
	0.86764
	0.865332
	0.860233
	0.849706
	0.848999
	0.839524
	0.835464
	0.835225
	0.832346
	0.831865
	0.828734
	0.82801
	0.824621
	0.822192
	0.820731
	0.82
	0.82
	0.82
	0.816088
	0.805233
	0.8
	0.8
	0.8
	0.798499
	0.796492
	0.796492
	0.771751
	0.76
	0.76
	0.76
	0.752861
	0.751532
	0.747262
	0.74
	0.733485
	0.732393
	0.72111
	0.72111
	0.714703
	0.713863
	0.71218
	0.708802
	0.708802
	0.706824
	0.704557
	0.704557
	0.70342
	0.70342
	0.7
	0.7
	0.7
	0.7
	0.699714
	0.69857
	0.695701
	0.693397
	0.684105
	0.68
	0.68
	0.68
	0.676757
	0.67082
	0.66242
	0.662118
	0.655134
	0.653911
	0.648999
	0.644981
	0.64405
	0.64405
	0.632456
	0.628013
	0.622896
	0.617738
	0.616117
	0.616117
	0.616117
	0.612209
	0.612209
	0.607289
	0.601664
	0.599333
	0.596657
	0.596657
	0.581378
	0.581378
	0.575847
	0.572713
	0.572014
	0.56921
	0.565685
	0.544059
	0.544059
	0.541479
	0.54
	0.538145
	0.521536
	0.52
	0.51614
	0.51225
	0.5
	0.5
	0.5
	0.475395
	0.438634
	0.42
	0.367696

## Sheet: Fig.7
Fig. 7d	Number of GFP+ cells						p-value (Dunnett)
		Control	+ OBs	+ MVs	+ ABs		Control
		11	35	35	37		+ OBs	0.00127
		17	47	32	33		+ MVs	0.001	0.99831
		21	34	39	28		+ ABs	0.00461	0.7746	0.619
		21	27	39	33			Control	+ OBs	+ MVs	+ ABs
Fig. 7g	Fold change
		rankl (primer-1)	rankl primer-1 (s.d.)	rankl primer-2	rankl primer-2 (s.d.)
	WT	1.00014	0.0202495	1.00058	0.0417988
	gRNA-1	0.266548	0.0109614	0.0806485	0.00622592
	gRNA-2	0.304786	0.0290009	0.211745	0.00830863
	gRNA-3	0.471392	0.0766518	0.308438	0.0186231
	gRNA-4	0.473138	0.0276266	0.301083	0.0187002
	gRNA-5	0.41825	0.0592753	0.420119	0.0177725
	gRNA-6	0.275675	0.0228647	0.282699	0.000897596
	gRNA-7	0.385001	0.0404726	0.311111	0.0174807
Fig. 7h	Number of GFP+ cells							p-value (Dunnett)
		Control	+ WT_OBs	+ WT_EVs	+ rankl gRNA_OBs	+ rankl gRNA_EVs		Control
		41	47	65	35	24		+ WT_OBs	0.04085
		38	60	57	44	33		+ WT_EVs	0.00342	0.54519
		33	54	53	47	23		+ rankl gRNA_OBs	0.97967	0.08988	0.00784
		36	41	51	30	37		+ rankl gRNA_EVs	0.33422	0.00147	< 0.001	0.17172
									Control	+ WT_OBs	+ WT_EVs	+ rankl gRNA_OBs	+ rankl gRNA_EVs

## Sheet: Sup.Fig.2
Sup. Fig. 2b	Percentage of cells / scale			p-value (t-test)
	mCh+	Intact	Fractured	0.256869
		5.88	8.35
		4.3	7.62
		8.75	8.68
		3.93	5.12
		4.68	8.24
		7.47	7.45
		6.22	6.34
		5.75	6.44
		8.05	4.63
	GFPlow	Intact	Fractured	0.0004363
		1.25	3.07
		0.7	4.05
		2.82	3.7
		1.05	2.03
		1.15	5.19
		1.35	3.66
		1.93	2.64
		1.42	2.1
		1.39	2.5
	GFPhigh	Intact	Fractured	5.09782e-06
		0.08	0.35
		0.04	0.34
		0.04	0.27
		0.05	0.27
		0.03	0.19
		0.06	0.37
		0.08	0.49
		0.21	0.34
		0.15	0.3

## Sheet: Sup.Fig.3
Sup. Fig. 3	Fold change
		osterix	osterix (s.d.)	alpl	alpl (s.d.)	col1a1a	col1a1a (s.d.)	osteocalsin	osteocalsin (s.d.)	trap	trap (s.d.)	nfatc1	nfatc1 (s.d.)	ctsk	ctsk (s.d.)	rank	rank (s.d.)	rankl	rankl (s.d.)
	mCh+	1	0.131389	1	0.0187134	1	0.0212607	1	0.0751243	1	0.0125392	1	0.0458674	1	0.393881	1	0.0381959	1	0.0083956
	GFPlow	0.000328307	0.00102923	0.388683	0.00650154	0.239263	0.00660507	0.097666	0.0131525	10.2484	0.170094	0.930879	0.0172752	2.14008	0.343307	3.78423	0.0415296	1.54756	0.0580619
	GFPhigh	0.027023	0.00761853	0.2549	0.0308616	0.0613128	0.00382893	0.366699	0.0180827	54.556	2.34122	3.00285	0.436332	6.92429	0.69923	1.69898	0.0809454	0.626912	0.0113695
	EV	0.000220134	0.000465397	0.51919	0.0178057	0.152266	0.0042217	0.0283993	0.00838814	2.03967	0.0212073	0.133169	0.00621204	1.05604	0.169439	2.6439	0.141058	1.66286	0.0547769

## Sheet: Sup.Fig.4
Sup. Fig. 4a	Number of total cells			p-value (t-test)
	Total cells	EV(+)	EV(-)	0.10283
		30400	29400
		24200	26875
		22000	29000
		23650	30100
Sup.Fig.4b	Number of GFP+ cells
	GFP+ cells	EV(+)	EV(-)	0.00383536
		27	13
		24	7
		23	19
		30	11
Sup.Fig.4c	Percent distribution of GFP+ cells with 1N, 2N, or > 3N
	GFP+ cells	EV(+)				EV(-)				p-value (t-test)
	Number of nuclei	1N	2N	> 3N		1N	2N	> 3N	1N	0.00143927
		73.3333	23.3333	3.33333		95	5	0	2N	0.00849466
		78.9474	15.7895	10.5263		100	0	0	3N	0.211122
		70	30	0		100	0	0

## Sheet: Sup.Fig.5
Sup. Fig. 5d	Percetage of cells			p-value (t-test)
	GFPhigh	Wild type	rankl-gRNA	0.00342122
		0.58	0.04
		0.18	0.32
		0.26	0.22
		0.4	0.13
		0.34	0.19
		0.93	0.18
		0.59	0.41
		0.58	0.09
		0.57	0.25
Sup. Fig. 5e	Number of cells or EVs / scale
	Total	Wild type	rankl-gRNA	0.371123
		15248.5	14477.7
		13035.9	9942.24
		8149.38	16086.2
		17616.9	12729.5
		7794.35	10622.8
		10551.2	5946.01
		11263.8	5944.82
		7733.95	7399.54
		11262.6	4896.45
	mCh+	Wild type	rankl-gRNA	0.0937292
		834.092	929.467
		779.546	1195.06
		452.29	1092.25
		704.676	740.857
		447.396	646.928
		1058.28	735.521
		658.935	955.928
		488.786	1092.17
		885.238	560.643
	GFPlow	Wild type	rankl-gRNA	0.0883709
		504.725	395.241
		574.883	379.794
		258.335	537.28
		310.057	314.419
		292.288	296.376
		625.684	275.3
		377.339	305.564
		364.269	261.944
		562.002	161.093
	GFPhigh	Wild type	rankl-gRNA	0.00182
		88.4412	5.79107
		23.4646	31.8152
		21.1884	35.3897
		70.4676	16.5484
		26.5008	20.1833
		98.1258	10.7028
		66.4567	24.3738
		44.8569	6.65958
		64.1967	12.2411
	mCh+ Hoelow	Wild type	rankl-gRNA	0.546059
		94.1954	75.6662
		113.852	142.478
		70.803	118.862
		68.316	115.832
		62.6574	102.07
		91.7918	77.0648
		93.7898	77.784
		78.6048	105.007
		111.6	37.6047
